# Supplementary material for: Endophytic strategies decoded by genome and transcriptome analysis of Fusarium nematophilum strain NQ8GII4
Source: Front Microbiol. 2025 Jan 15;15:1487022. doi: 10.3389/fmicb.2024.1487022 (PMC11774914; doi:10.3389/fmicb.2024.1487022)
Supplement: Supplementary file 1 [file Table_1.xlsx]

## Sheet: Sheet1
Supplement Table 2. Primers used in this study
Primer name	Primer sequence 5’-3’	Purpose
Gene00104+SP-F	CACCAGCTAGCATCGATGTTTGGAAAGACTTTTGCTCTCG	pGR107
Gene00104-R	TTCATCGGCGGTCGATTAGAGTCGGTGGCGAAGTG
Gene00314+SP-F	CACCAGCTAGCATCGATGACACGGCTGAAGCTCAT	pGR107
Gene00358-R	TTCATCGGCGGTCGATTAAATGGGGGCCACGCTG
Gene01431+SP-F	CACCAGCTAGCATCGATGAAGCGATTCACCCTCCT	pGR107
Gene01431-R	TTCATCGGCGGTCGATTAAGCAACAACACCAGTTCCAGC
Gene04716+SP-F	CACCAGCTAGCATCGATGCGAACCGCTGCTCT	pGR107
Gene04716-R	TTCATCGGCGGTCGATTAGCAGGTCTCGGAGAAGCTG
Gene07554+SP-F	CACCAGCTAGCATCGATGAAGAACCTCATCGCCTACAC	pGR107
Gene07554-R	TTCATCGGCGGTCGATTAGAAGTATCGGATCACGGCCTT
Gene08057+SP-F	CACCAGCTAGCATCGATGCAGTACCGAATGATCTTGGC	pGR107
Gene08057-R	TTCATCGGCGGTCGACTACTGGTTGTCACCGTCATCG
Gene09826+SP-F	CACCAGCTAGCATCGATGCGATCTTCCACTCTCTTCG	pGR107
Gene09826-R	TTCATCGGCGGTCGATTAGTTGGGAACGCACTGGG
Gene10369+SP-F	CACCAGCTAGCATCGATGCCACTTCACCCTCAAGC	pGR107
Gene10369-R	TTCATCGGCGGTCGACTACCTCTTGCAAGTATACGAGATCTG
Gene11577+SP-F	CACCAGCTAGCATCGATGCGCTGGACATCTGTTGG	pGR107
Gene11577-R	TTCATCGGCGGTCGATTACGGCGCTGTCACTGTTG
Gene11857+SP-F	CACCAGCTAGCATCGATGAAGTTCTCCGCTGCTCT	pGR107
Gene11857-R	TTCATCGGCGGTCGATTAGCAGGACTTGACGGAGCT
Gene11959+SP-F	CACCAGCTAGCATCGATGTTGCACAAGGCTCTCTCTG	pGR107
Gene11959-R	TTCATCGGCGGTCGACTAAGCAACAACCTGGATGCTCT
Gene15416+SP-F	CACCAGCTAGCATCGATGAAGCTCACTGCCGTCG	pGR107
Gene15416-R	TTCATCGGCGGTCGATTAGAGCCAGTCCGCATCGG
Gene10147+SP-F	CACCAGCTAGCATCGATGCAGTTCCTCACCACCC	pGR107
Gene10147-R	TTCATCGGCGGTCGATTACAGCACGGCGCTCAT
Gene00639+SP-F	CACCAGCTAGCATCGATGAAGCTGTCCGGTCTCCT	pGR107
Gene00639-R	TTCATCGGCGGTCGACTACTTTCGGAGGCCGCAGT
Gene06717+SP-F	CACCAGCTAGCATCGATGCAAATCTCCAACCTCTTCAGC	pGR107
Gene06717-R	CACCAGCTAGCATCGATGGTGACTGTCTCCTACGACC
Gene10407+SP-F	CACCAGCTAGCATCGATGAAGTTCACCACCGTCGCCT	pGR107
Gene10407-R	TTCATCGGCGGTCGATTAGAGAATGTCGACACAGTTGAGGAG
Gene12160+SP-F	CACCAGCTAGCATCGATGGTGTCTCTTAAATCATTTGTTGCCC	pGR107
Gene12160-R	TTCATCGGCGGTCGACTAATCTGCAGTAGTCGTAGTAGTAGGC
Gene12838+SP-F	CACCAGCTAGCATCGATGGTCCAGCTCTTTAGTCTCACG	pGR107
Gene12838-R	TTCATCGGCGGTCGATTAGCAGATGTTGCGGGCAC
Gene06902+SP-F	CACCAGCTAGCATCGATGGCTTCCTTCAAGTCCATCT	pGR107
Gene06902-R	CACCAGCTAGCATCGATGGCTATTGACATGGGCGATG
Gene00635+SP-F	CACCAGCTAGCATCGATGCGTTTCTTCTTCATCGCCT	pGR107
Gene00635-R	TTCATCGGCGGTCGATCATAGCAGAGCCAGAGCAGC
Gene11056+SP-F	CACCAGCTAGCATCGATGGCTATTCTCAAACACCTCGTTG	pGR107
Gene11056-R	TTCATCGGCGGTCGACTAAGGATCTCCAGTGGATTCATACGT
Gene14042+SP-F	CACCAGCTAGCATCGATGCGCACCGCAGTCT	pGR107
Gene14042R	TTCATCGGCGGTCGATTACAGATCGGGACTATTACCGACT
Gene10314+SP-F	CACCAGCTAGCATCGATGCTCTTCAAGTCTACCACCACG	pGR107
Gene10314R	GGCGTCGTCCACTGCTCTTAATCGACCGCCGATGAA
Gene11769+SP-F	CACCAGCTAGCATCGATGAAGTCGTTCGCTTTCCTCT	pGR107
Gene11769R	TGCTGCTGGTTTTGGTACCATCTAATCGACCGCCGATGAA
Gene06731+SP-F	CACCAGCTAGCATCGATGCGTGTCATTCTTTCTCTTCTCTCT	pGR107
Gene06731R	CACCAGCTAGCATCGATGTACGTCGAGAGCGCG
TUB-F	CTACAACTCCATCCTCACCA	qRT-PCR(Reference)
TUB-R	CGGTTCAGGTTCTCGTAGTT
Gene00677-F	CGAGGACAACGACTTCGGCATT	qRT-PCR(GH72)
Gene00677-R	ATGAGTAGTCTTGGCGGCACCT
Gene04649-F	TATGGTGAATGCGGTGTC	qRT-PCR(GH16)
Gene04649-R	CTTGCTGATGTCGGTGAT
Gene06356-F	ATTGACGACCTGGACGACGACT	qRT-PCR(CYP51)
Gene06356-R	AAGGTGTGAGGGTGGGCAAACT
Gene07334-F	TCACCAGCATCACCACCACCAT	qRT-PCR(CYP51)
Gene07334-R	TCAGCGGCATGGAATTGGAGGA
Gene03280-F	GCACCTACGCTGCCTTCATTGT	qRT-PCR(MFS)
Gene03280-R	TGCTCCAGGACGGGTTCTTCAT
Gene066260-F	TGGACGCAACTTGTGGCTGAAG	qRT-PCR(MFS)
Gene066260-R	TTGACGTGGCCGATGAGGATGA
Gene05171-F	GTCATCACCATCGTCGGCATCA	qRT-PCR(APC)
Gene05171-R	AGGCACCAGGATCGTTCCAGTA
Gene00104-F	GCTTCCATTGCCAGTGCTCACA	qRT-PCR(Effector)
Gene00104-R	TCATAGACACCAGGTCGCTGCT
Gene00639-F	ATGAAGCTGTCCGGTCTCCTCT	qRT-PCR(Effector)
Gene00639-R	TGGAGCGGGACTTGTCATCGTA
Gene10147-F	GCCAAGTCGGACAAGCTCAACA	qRT-PCR(Effector)
Gene10147-R	AGGTGAAGGACGCAGAGTCGTA
